# Supplementary material for: Foundations of Livestock Behavioral Recognition: Ethogram Analysis of Behavioral Definitions and Its Practices in Multimodal Large Language Models
Source: Animals (Basel). 2025 Oct 19;15(20):3030. doi: 10.3390/ani15203030 (PMC12561510; doi:10.3390/ani15203030)
Supplement: Supplementary file 1 [file animals-15-03030-s001.zip]

Archive with 1 entries (1 files):
- animals-3887865-supplementary.pdf
